# Supplementary material for: Perceived stress and reference ranges of hair cortisol in healthy adolescents
Source: PLoS One. 2019 Apr 4;14(4):e0214856. doi: 10.1371/journal.pone.0214856 (PMC6448926; doi:10.1371/journal.pone.0214856)
Supplement: S1 Dataset — (DAT) [file pone.0214856.s001.dat]

CODE	SEX	AGE	CORTISOL_T1	CORTISOL_T1_NORM	PSS1	PSS2	PSS3	PSS4
AAA0102	2	14	1,599	,469378433851817	2	3	4	2
AAA0105	2	12	1,366	,311886761148598	2	3	2	1
ABS2309	1	12	2,551	,936485439159674	1	3	3	2
ACO1507	1	13	3,867	1,35247901262516	1	4	4	1
ACS2205	2	13	,071	-2,64507540194082	1	3	3	2
AGA0303	2	13	,861	-,149660774554406	2	3	3	3
AGF1402	1	12	5,354	1,67784394509816	1	3	3	3
AMB0702	1	12	,421	-,865122445299756	1	3	3	2
AMB1709	1	13	4,92	1,59330853050422	2	4	4	2
AMC0610	2	13	,829	-,187535123846842	2	3	4	3
ANS1904	1	13	7,306	1,98869592837309	2	3	4	1
AOV2801	1	13	7,883	2,06470854207777	3	2	2	3
APE0812	2	13	1,947	,666289726390063	2	3	3	3
APF3005	2	12	,406	-,901402119380404	2	4	4	2
APG0512	1	13	5,671	1,73536546903189	3	2	3	3
APM1805	1	13	4,584	1,52257197941244	3	3	2	2
ARB2408	2	13	5,323	1,67203705419062	3	3	4	2
ARH2903	2	12	3,593	1,27898750813138	3	3	3	3
ARS0608	1	13	4,76	1,56024766824333	2	3	3	2
ATC0112	1	14	3,981	1,38153304401818	2	3	3	1
BAG1505	1	14	3,167	1,1527847675565	3	2	3	3
BDH0627	2	13	4,802	1,56903249779906	2	2	2	4
BFM0204	1	13	6,029	1,79658115950727	2	3	3	2
BHA1001	2	14	2,139	,760338430100268	2	3	3	2
BHM0701	2	14	2,205	,790727508898809	2	4	3	3
CAA3011	2	13	1,674	,515215972067284	2	3	4	2
CAF2311	2	12	3,204	1,16440002920611	3	4	4	3
CBC2001	2	14	,525	-,644357016390513	3	3	3	3
CBR1101	1	14	1,641	,495305812107954	2	1	3	2
CCG0412	2	12	2,059	,722220428045652	2	2	2	2
CFP2111	1	13	3,208	1,16564769000427	999	999	999	999
CLG1108	1	13	5,532	1,71054941380251	4	2	3	4
CMA2909	1	12	2,407	,878381158800935	2	2	2	2
CMD1902	2	13	2,148	,764537176646618	1	4	4	1
CMP1704	1	13	3,381	1,21817152372575	1	3	2	1
CMS2605	1	12	3,779	1,32945942436735	1	3	999	1
COR1711	2	12	2,907	1,06712162157674	2	3	3	2
CPG1403	2	12	,219	-1,51868354916564	3	3	2	2
CSC2102	1	12	3,97	1,3787660946991	2	4	3	2
CSG2502	1	12	4,348	1,46971596925896	2	3	3	1
CSO0305	1	13	2,739	1,00759289028094	2	2	3	2
CSP1411	2	13	4,245	1,44574181976331	1	3	3	1
DCS3103	2	14	2,437	,890767774643069	2	4	4	4
DCT1211	2	13	3,991	1,3840418260666	1	3	2	3
DHM2912	2	14	1,503	,407463110770837	1	3	3	1
DMS1501	2	13	2,623	,964318700884737	2	1	2	1
DOA2708	2	12	3,438	1,23488990696066	2	4	3	2
EBV2108	2	13	,847	-,166054584330083	1	3	4	1
EGR3007	2	13	1,71	,536493370514568	1	999	999	2
EJC1809	1	13	3,098	1,13075674199468	2	3	4	2
EMM2608	1	12	9,544	2,25591268479562	2	3	2	3
EPM0705	2	12	2,046	,715886667529435	1	3	2	1
EPM1003	2	12	2,875	1,05605267424931	1	3	2	2
EQJ1509	1	12	3,652	1,29527496273272	1	2	4	1
ERF1910	1	13	4,237	1,44385547164442	3	2	3	2
FAC0404	2	12	3,379	1,21757980773215	2	2	3	2
FCG0501	2	14	2,13	,756121979721334	1	4	3	1
FCO2802	2	13	2,932	1,07568478402441	1	2	3	4
FGL2407	2	12	3,905	1,36225778329165	2	3	2	1
GLG1410	2	14	2,556	,938443536515288	2	4	3	2
GND0707	2	13	7,852	2,06076827641421	2	4	3	1
GPN1211	1	12	1,245	,219135529916671	2	3	3	3
GRJ1405	2	12	,686	-,376877651256252	3	3	2	3
GSI2004	1	12	2,113	,74810873863392	1	3	3	2
HBD2108	2	13	4,085	1,40732172831197	1	3	3	3
HEH0512	2	12	2,308	,836381348645853	2	2	3	2
HFT2105	2	12	7,647	2,03431341406209	3	3	2	4
IAM2106	1	12	,196	-1,62964061975162	2	2	3	3
IBM2005	2	14	1,461	,379121132768562	2	2	2	2
IDC1503	1	13	6,736	1,90746627694003	2	4	3	2
IGR0109	2	13	2,294	,830297018707179	2	3	3	2
IJP0501	1	14	3,733	1,31721219993245	1	4	3	2
IMR1906	2	13	4,807	1,57007318891182	3	2	2	3
INM1812	1	12	3,026	1,10724161536616	2	4	3	1
IOA0603	1	12	2,229	,801553054403732	2	3	3	2
JAC0409	2	13	3,77	1,32707500145992	1	3	4	1
JGA1401	999	999	4,024	1,39227643279744	1	4	3	1
JGM1812	2	13	1,748	,558472277233344	3	3	4	2
JGP2707	2	13	1,501	,406131552651325	1	3	4	1
JGV1201	2	13	2,321	,8419981272923	2	2	2	3
JMF0708	2	14	,92	-,083381608939051	1	4	4	2
JMG0405	2	12	,867	-,142716302201595	2	3	3	2
JMOL901	2	14	,369	-,99695863494161	2	3	2	3
JPG2306	2	13	1,528	,423959690744329	3	2	2	3
JRV1602	2	12	3,994	1,38479323499362	4	1	4	2
JSC0509	2	14	1,757	,56360780920496	4	3	2	4
KMB1406	2	13	1,799	,587230954968396	2	3	3	3
LAS2503	1	13	5,374	1,6815725101933	3	3	2	3
LBV0611	1	13	6,783	1,91441948196394	2	3	3	2
LCO1503	2	12	2,612	,960116211414185	2	2	2	3
LHC2511	1	14	6,651	1,89476721930228	2	3	3	2
LJA0410	1	13	5,08	1,62531126159039	2	3	3	3
LLZ0307	1	13	3,9	1,3609765531356	2	3	3	2
LPR1702	1	14	5,335	1,67428888475372	2	4	3	3
LRC1512	2	12	1,212	,192271887647123	1	3	4	2
LRG1304	1	12	1,224	,202124184090134	2	1	3	1
LRL2007	1	12	1,812	,594431207620788	2	3	3	2
MAMB162	1	13	4,68	1,54329810992956	3	2	2	3
MAS2503	1	13	4,511	1,50651885842626	2	3	3	2
MBV2202	2	12	,231	-1,46533756846034	2	3	4	1
MCG0709	1	13	2,993	1,09627622887056	4	2	3	4
MCM2011	1	13	4,699	1,54734972012068	1	3	3	2
MCP2401	1	13	3,212	1,16689379608452	2	3	3	2
MCS1205	2	12	1,496	,402794879552285	1	3	3	2
MFA2403	1	13	6,78	1,9139771019523	2	3	3	2
MGF2009	1	12	6,672	1,89791966505645	2	2	4	1
MGN1002	2	12	,964	-,0366639843715915	2	3	3	3
MLM1909	1	12	7,097	1,95967215954285	1	3	3	1
MMB2105	1	13	4,268	1,45114533343951	2	2	2	2
MMN2605	1	12	3,278	1,18723348032164	2	3	3	3
MMV1103	1	12	7,603	2,0285429062463	4	2	1	3
MPG1908	1	12	3,285	1,18936665193657	2	3	3	2
MPP1805	1	13	5,853	1,76695435030908	3	2	2	3
MPQ2701	1	14	3,783	1,33051734565089	2	4	2	2
MQP2905	1	14	3,456	1,24011185094181	1	3	3	2
MSC2102	1	12	5,412	1,68861871030854	1	4	999	1
MSG2803	1	13	3,8	1,33500106673234	1	3	2	1
MSV1902	1	13	4,808	1,57028119723291	1	3	3	1
MTC2303	1	12	2,819	1,03638221213198	2	4	4	2
MTG1403	1	12	1,599	,469378433851817	2	3	3	2
NAB2909	2	13	4,431	1,48862529221735	1	4	4	2
NBV1810	1	13	3,596	1,27982211660937	1	3	4	1
NDR0105	1	14	6,957	1,9397483469415	2	3	3	2
NGC0611	1	13	,222	-1,50507789710986	1	4	3	1
NLA0706	1	12	2,999	1,09827889976687	1	2	2	2
NLB1511	2	12	,436	-,830113035633103	2	3	3	3
NLR0907	1	12	3,793	1,33315726270676	2	2	4	3
NMP0310	1	13	1,608	,474991170756775	3	4	4	2
NPA1801	2	13	4,466	1,49649315341797	2	2	3	2
ORG2701	1	14	2,964	1,08653970743384	2	4	4	1
PBM2101	1	14	2,687	,988425329633354	2	4	4	2
PCC1912	1	13	4,276	1,4530179931628	2	4	3	1
PLH2803	2	12	3,016	1,10393145014571	1	4	3	1
PMR1410	1	12	,834	-,18152187662339	1	3	3	2
POA1002	1	14	4,841	1,57712131095756	3	2	2	3
PRS1610	1	12	6,067	1,80286424896016	1	4	3	1
PVG0601	1	13	3,413	1,22759166992457	1	3	4	1
RCB0909	1	12	2,651	,974936927306888	3	2	3	3
RCD1504	2	12	3,743	1,31988742892229	2	3	2	4
RIL2306	2	12	1,802	,588897159186146	2	3	3	2
RLZ1207	1	13	2,965	1,08687703244969	1	3	3	2
RMC0702	2	12	1,853	,616805947303223	3	4	4	999
RMP0408	2	13	1,218	,197210169287705	2	3	3	2
RMV0411	2	14	2,696	,991769193050061	2	3	3	3
RSZ1804	2	12	,948	-,0534007767271153	2	2	2	3
SAG1201	2	14	2,746	1,01014530734578	2	4	3	2
SBS0110	1	13	4,55	1,51512723296286	3	2	3	2
SBS1810	2	14	3,282	1,1884529926679	3	4	4	1
SGS3110	1	12	4,236	1,44361942773916	999	999	3	2
SGV2112	2	13	2,03	,708035793053696	2	4	3	2
SHG2208	2	12	4,383	1,47773342143667	2	3	3	2
SJF0606	1	13	1,365	,311154428636923	3	2	3	3
SLJ0908	1	13	2,739	1,00759289028094	2	3	3	2
SMC0904	1	12	6,145	1,815638743018	1	4	4	1
SMH0303	1	13	5,773	1,7531918760788	2	3	3	2
SMN1510	2	13	1,087	,0834216081390724	2	4	4	3
SRC1809	2	13	1,687	,522951803563831	1	3	3	2
SRC2108	2	13	2,703	,994362267294311	2	4	3	2
SRE1812	1	13	2,513	,921477258561455	2	2	3	2
SRG1605	1	13	1,282	,248421358498478	2	3	3	1
STC0805	2	12	3,458	1,2406903872611	3	2	2	3
STP1906	1	12	2,579	,947401726899208	1	3	3	2
SVB2122	1	13	5,741	1,7476334111855	3	1	3	4
VAN2504	1	13	4,631	1,53277282749862	1	4	4	1
VBA0606	2	12	4,026	1,3927733272176	2	4	4	2
VCA2207	1	12	2,61	,959350221334602	3	3	3	2
VPG0711	2	14	2,591	,952043901579973	2	3	3	2
VSS0401	2	13	2,569	,943516718127747	2	3	999	3
XBV1402	999	999	3,162	1,15120473878728	2	3	4	1
XLL0412	2	12	3,054	1,11645220679644	2	3	3	2
