# Supplementary material for: Perceived stress and reference ranges of hair cortisol in healthy adolescents
Source: PLoS One. 2019 Apr 4;14(4):e0214856. doi: 10.1371/journal.pone.0214856 (PMC6448926; doi:10.1371/journal.pone.0214856)
Supplement: S2 Dataset — (DAT) [file pone.0214856.s002.dat]

CODE	SEX	AGE	CORTISOL_T1	CORTISOL_NORM_T1	CORTISOL_T2	CORTISOL_NORM_T2	PSS1_T1	PSS2_T1	PSS3_T1	PSS4_T1	PSS1_T2	PSS2_T2	PSS3_T2	PSS4_T2
AAA0102	2	14	1,599	,469378433851817	3,723	1,31452979489058	2	3	4	2	2	2	2	2
ACO1507	1	13	3,867	1,35247901262516	5,229	1,65422005520599	1	4	4	1	2	3	3	2
AGF1402	1	12	5,354	1,67784394509816	8,196	2,10364623037665	1	3	3	3	2	3	4	3
AMB1709	1	13	4,92	1,59330853050422	3,107	1,13365763041091	2	4	4	2	999	999	999	999
ANS1904	1	13	7,306	1,98869592837309	6,294	1,83959679864222	2	3	4	1	2	3	4	1
AOV2801	1	13	7,883	2,06470854207777	6,089	1,80648386462644	3	2	2	3	2	2	2	2
APF3005	2	12	,406	-,901402119380404	9,2673	2,22649207501679	2	4	4	2	3	4	4	3
APG0512	1	13	5,671	1,73536546903189	5,285	1,6648726193222	3	2	3	3	999	999	999	999
APM1805	1	13	4,584	1,52257197941244	4,988	1,60703502781779	3	3	2	2	4	2	3	3
ARB2408	2	13	5,323	1,67203705419062	6,639	1,89296134973702	3	3	4	2	999	999	999	999
ARS0608	1	13	4,76	1,56024766824333	5,776	1,75371140159053	2	3	3	2	2	3	3	1
ATC0112	1	14	3,981	1,38153304401818	3,981	1,38153304401818	2	3	3	1	2	3	3	1
BDH0627	2	13	4,802	1,56903249779906	4,69	1,54543258245819	2	2	2	4	999	999	999	999
BFM0204	1	13	6,029	1,79658115950727	4,534	1,51160455208534	2	3	3	2	3	3	3	2
CCG0412	2	12	2,059	,722220428045652	4,062	1,40167546315819	2	2	2	2	1	3	3	2
CLG1108	1	13	5,532	1,71054941380251	6,522	1,87518107736713	4	2	3	4	2	4	4	2
CMP1704	1	13	3,381	1,21817152372575	4,783	1,56506796469816	1	3	2	1	2	3	2	2
CSO0305	1	13	2,739	1,00759289028094	5,439	1,69359522044082	2	2	3	2	2	3	3	2
DCT1211	2	13	3,991	1,3840418260666	3,954	1,37472772474843	1	3	2	3	999	999	999	999
DMS1501	2	13	2,623	,964318700884737	2,151	,765932850285593	2	1	2	1	999	999	999	999
DOA2708	2	12	3,438	1,23488990696066	5,074	1,62412946117709	2	4	3	2	1	4	4	1
EGR3007	2	13	1,71	,536493370514568	3,706	1,30995312786317	1	999	999	2	1	4	4	2
ERF1910	1	13	4,237	1,44385547164442	3,625	1,28785428830664	3	2	3	2	3	2	3	2
FAC0404	2	12	3,379	1,21757980773215	3,378	1,21728381838561	2	2	3	2	2	4	3	2
FCG0501	2	14	2,13	,756121979721334	2,404	,877134016672961	1	4	3	1	2	2	2	2
FCO2802	2	13	2,932	1,07568478402441	4,243	1,44527056622019	1	2	3	4	2	1	1	4
FGL2407	2	12	3,905	1,36225778329165	6,737	1,90761472197852	2	3	2	1	999	999	999	999
GLG1410	2	14	2,556	,938443536515288	4,871	1,58329925482441	2	4	3	2	2	2	2	2
GND0707	2	13	7,852	2,06076827641421	8,528	2,14335486742349	2	4	3	1	2	3	3	3
HFT2105	2	12	7,647	2,03431341406209	4,996	1,60863759226333	3	3	2	4	999	999	999	999
IDC1503	1	13	6,736	1,90746627694003	7,448	2,00794553997477	2	4	3	2	2	3	3	2
IJP0501	1	14	3,733	1,31721219993245	4,397	1,48092249019867	1	4	3	2	999	999	999	999
IMR1906	2	13	4,807	1,57007318891182	3,231	1,17279168684236	3	2	2	3	2	4	3	3
JAC0409	2	13	3,77	1,32707500145992	6,915	1,93369296511672	1	3	4	1	2	4	3	3
JGA1401	999	999	4,024	1,39227643279744	4,948	1,59898345453024	1	4	3	1	999	999	999	999
JGV1201	2	13	2,321	,8419981272923	6,067	1,80286424896016	2	2	2	3	3	2	2	3
JMF0708	2	14	,92	-,083381608939051	3,299	1,19361939224644	1	4	4	2	2	4	3	1
JPG2306	2	13	1,528	,423959690744329	2,778	1,02173124433215	3	2	2	3	3	2	3	2
LBV0611	1	13	6,783	1,91441948196394	6,269	1,83561685229183	2	3	3	2	1	4	4	1
LCO1503	2	12	2,612	,960116211414185	3,312	1,19755223652301	2	2	2	3	2	2	3	2
LHC2511	1	14	6,651	1,89476721930228	4,839	1,57670808781118	2	3	3	2	999	999	999	999
LJA0410	1	13	5,08	1,62531126159039	2,079	,731887008875876	2	3	3	3	2	3	3	3
LPR1702	1	14	5,335	1,67428888475372	4,218	1,43936108205658	2	4	3	3	2	4	4	2
MFA2403	1	13	6,78	1,9139771019523	8,651	2,15767492119824	2	3	3	2	2	3	3	2
MGF2009	1	12	6,672	1,89791966505645	4,286	1,45535389705139	2	2	4	1	2	3	3	1
MLM1909	1	12	7,097	1,95967215954285	4,282	1,45442019016749	1	3	3	1	1	3	2	1
MPG1908	1	12	3,285	1,18936665193657	3,185	1,15845228902413	2	3	3	2	4	3	3	4
MPP1805	1	13	5,853	1,76695435030908	6,766	1,91191007035852	3	2	2	3	2	3	3	2
MPQ2701	1	14	3,783	1,33051734565089	7,626	2,03156346143537	2	4	2	2	999	999	999	999
MSG2803	1	13	3,8	1,33500106673234	4,282	1,45442019016749	1	3	2	1	1	2	1	1
MSV1902	1	13	4,808	1,57028119723291	3,171	1,15404699555621	1	3	3	1	999	999	999	999
NAB2909	2	13	4,431	1,48862529221735	3,583	1,27620043832282	1	4	4	2	999	999	999	999
NBV1810	1	13	3,596	1,27982211660937	7,812	2,05566101301443	1	3	4	1	2	3	4	2
NDR0105	1	14	6,957	1,9397483469415	7,559	2,02273890631004	2	3	3	2	2	3	3	2
NGC0611	1	13	,222	-1,50507789710986	4,153	1,42383096464862	1	4	3	1	2	3	2	2
NLA0706	1	12	2,999	1,09827889976687	2,934	1,07636667972079	1	2	2	2	1	1	2	2
NPA1801	2	13	4,466	1,49649315341797	5,815	1,76044078597063	2	2	3	2	999	999	999	999
PBM2101	1	14	2,687	,988425329633354	6,25	1,83258146374831	2	4	4	2	999	999	999	999
PCC1912	1	13	4,276	1,4530179931628	6,103	1,80878045356236	2	4	3	1	999	999	999	999
PRS1610	1	12	6,067	1,80286424896016	3,989	1,38354057292327	1	4	3	1	2	4	3	3
RCB0909	1	12	2,651	,974936927306888	7,17	1,96990565461153	3	2	3	3	2	2	2	3
RCD1504	2	12	3,743	1,31988742892229	5,26	1,66013102674962	2	3	2	4	2	4	3	4
RMP0408	2	13	1,218	,197210169287705	2,929	1,0746610678456	2	3	3	2	2	3	3	1
RMV0411	2	14	2,696	,991769193050061	3,905	1,36225778329165	2	3	3	3	2	3	2	2
SAG1201	2	14	2,746	1,01014530734578	1,913	,648672690458116	2	4	3	2	2	2	2	2
SBS0110	1	13	4,55	1,51512723296286	5,476	1,7003749074262	3	2	3	2	3	2	3	2
SBS1810	2	14	3,282	1,1884529926679	4,281	1,45418662716281	3	4	4	1	999	999	999	999
SGS3110	1	12	4,236	1,44361942773916	2,725	1,00246842811521	999	999	3	2	2	2	3	3
SGV2112	2	13	2,03	,708035793053696	3,308	1,19634377716144	2	4	3	2	999	999	999	999
SLJ0908	1	13	2,739	1,00759289028094	5,439	1,69359522044082	2	3	3	2	2	3	3	3
STC0805	2	12	3,458	1,2406903872611	3,808	1,33710411692912	3	2	2	3	3	2	2	3
STP1906	1	12	2,579	,947401726899208	4,599	1,52583888855779	1	3	3	2	999	999	999	999
SVB2122	1	13	5,741	1,7476334111855	3,003	1,09961178900119	3	1	3	4	999	999	999	999
VBA0606	2	12	4,026	1,3927733272176	3,859	1,35040808255548	2	4	4	2	2	3	4	2
VSS0401	2	13	2,569	,943516718127747	3,47	1,24415459395877	2	3	999	3	999	999	999	999
XBV1402	999	999	3,162	1,15120473878728	7,21	1,97546895129686	2	3	4	1	4	3	1	4
